# Supplementary material for: Nutritional Compositions, Phenolic Contents and Antioxidant Activities of Rainfed Rice Grown in Different Degrees of Soil Salinity
Source: Foods. 2023 Jul 28;12(15):2870. doi: 10.3390/foods12152870 (PMC10417330; doi:10.3390/foods12152870)
Supplement: Supplementary file 1 [file foods-12-02870-s001.zip]

Archive with 1 entries (1 files):
- foods-2507096-supplementary.pdf
